# Supplementary material for: Effects of Exercise on Cognitive Function in People with Intellectual Disabilities: A Systematic Review and Meta-Analysis of Randomized Controlled Trials
Source: Brain Sci. 2025 Nov 7;15(11):1203. doi: 10.3390/brainsci15111203 (PMC12651325; doi:10.3390/brainsci15111203)
Supplement: Supplementary file 1 [file brainsci-15-01203-s001.zip]

Archive with 1 entries (1 files):
- brainsci-3925584-supplementary.pdf
